# Supplementary material for: Antitumor Effects of Ral-GTPases Downregulation in Glioblastoma
Source: Int J Mol Sci. 2022 Jul 25;23(15):8199. doi: 10.3390/ijms23158199 (PMC9330696; doi:10.3390/ijms23158199)
Supplement: Supplementary file 1 [file ijms-23-08199-s001.zip]

Archive with 1 entries (1 files):
- ijms-1817779-supplementary.pdf
